# Supplementary material for: Bacillus halophilus BH-8 Combined with Coal Gangue as a Composite Microbial Agent for the Rehabilitation of Saline-Alkali Land
Source: Microorganisms. 2025 Feb 27;13(3):532. doi: 10.3390/microorganisms13030532 (PMC11945998; doi:10.3390/microorganisms13030532)
Supplement: Supplementary file 1 [file microorganisms-13-00532-s001.zip]

Archive with 1 entries (1 files):
- microorganisms-3454691-supplementary-proof done.pdf
